# Supplementary material for: Mutagenicity evaluation to UV filters of benzophenone-6, benzophenone-8, and 4-methylbenzylidene camphor by Ames test
Source: PLoS One. 2021 Sep 2;16(9):e0255504. doi: 10.1371/journal.pone.0255504 (PMC8412341; doi:10.1371/journal.pone.0255504)
Supplement: S1 File — (XLSX) [file pone.0255504.s001.xlsx]

## Sheet: -s9
	BP-6	Dose (mg/ml)	TA97	TA98	TA100	TA102
			colonies	colonies	colonies	colonies
		100 (DMSO)	122	50	198	326
			134	52	212	320
			114	42	182	312
		0 (DMSO)	172	36	190	286
			154	30	184	298
			180	/	180	284
		25	174	40	126	302
			162	39	134	296
			162	37	114	283
		5	170	48	150	340
			196	44	136	360
			186	52	126	332
		0.5	180	25	524	384
			168	26	426	380
			162	21	484	410
		0.05	168	26	116	420
			188	28	136	400
			160	26	118	392
		0.005	414	54	202	318
			432	52	210	330
			494	58	206	328
	BP-8	Dose (mg/ml)	TA97	TA98	TA100	TA102
			colonies	colonies	colonies	colonies
		100 (DMSO)	122	50	198	326
			134	52	212	320
			114	42	182	312
		0 (DMSO)	172	36	190	286
			154	30	184	298
			180	/	180	284
		25	27	5	0	1256
			21	3	0	1160
			20	2	0	1160
		5	202	117	117	406
			210	97	97	366
			200	108	108	388
		0.5	160	80	112	364
			172	86	136	348
			192	94	120	388
		0.05	1976	656	146	392
			1824	676	132	356
			2168	560	160	372
		0.005	282	84	156	298
			264	80	166	288
			304	84	186	328
	4-MBC	Dose (mg/ml)	TA97	TA98	TA100	TA102
			colonies	colonies	colonies	colonies
		100 (DMSO)	122	50	198	326
			134	52	212	320
			114	42	182	312
		0 (DMSO)	172	36	190	286
			154	30	184	298
			180	/	180	284
		25	46	6	0	294
			50	9	0	320
			52	3	0	288
		5	158	55	4	242
			178	49	4	218
			194	52	4	234
		0.5	1412	47	218	932
			1364	42	198	1040
			1632	55	234	1020
		0.05	1176	256	102	372
			1208	232	122	358
			1408	241	128	367
		0.005	420	110	146	320
			426	103	165	366
			386	120	172	341
	BP-6+4-MBC	Dose (mg/ml)	TA97	TA98	TA100	TA102
			colonies	colonies	colonies	colonies
		100 (DMSO)	122	50	198	326
			134	52	212	320
			114	42	182	312
		0 (DMSO)	172	36	190	286
			154	30	184	298
			180	/	180	284
		1	508	0	0	296
			552	0	2	334
			526	0	4	340
		0.5	168	2900	172	2576
			144	3096	194	2400
			146	2808	180	2576
		0.1	262	41	140	2208
			272	44	134	2160
			226	39	126	2312
		0.01	390	68	382	318
			380	76	406	292
			402	72	352	326
		0.001	300	74	256	266
			262	69	266	292
			282	62	259	296
	BP-6+BP-8+4-MBC	Dose (mg/ml)	TA97	TA98	TA100	TA102
			colonies	colonies	colonies	colonies
		100 (DMSO)	122	50	198	326
			134	52	212	320
			114	42	182	312
		0 (DMSO)	172	36	190	286
			154	30	184	298
			180	/	180	284
		1	510	12	0	2936
			504	15	0	3384
			466	11	0	3280
		0.5	1924	6	0	2516
			1924	6	0	2848
			2096	3	0	2368
		0.1	1880	52	0	286
			1880	54	0	298
			2000	56	0	276
		0.01	352	1736	12	320
			332	1736	14	292
			348	2032	14	290
		0.001	378	83	694	322
			362	78	624	304
			410	75	752	306

## Sheet: +S9
	BP-6	Dose (mg/ml)	TA97	TA98	TA100	TA102
			colonies	colonies	colonies	colonies
		100 (DMSO)	120	28	110	212
			144	34	128	248
			139	31	128	218
		0 (DMSO)	156	27	140	216
			147	39	142	228
			164	37	148	234
		25	210	89	240	498
			216	82	224	508
			200	87	238	504
		5	346	99	222	441
			344	96	200	432
			360	106	194	428
		0.5	382	95	202	428
			396	97	224	410
			404	102	216	404
		0.05	588	86	224	606
			604	83	246	620
			622	81	200	628
		0.005	716	76	242	696
			724	73	224	710
			702	70	232	702
	BP-8	Dose (mg/ml)	TA97	TA98	TA100	TA102
			colonies	colonies	colonies	colonies
		100 (DMSO)	120	28	110	212
			144	34	128	248
			139	31	128	218
		0 (DMSO)	156	27	140	216
			147	39	142	228
			164	37	148	234
		25	0	0	0	2908
			0	0	0	2880
			0	0	0	2968
		5	1020	45	162	368
			1032	36	168	352
			1056	41	170	342
		0.5	344	80	248	464
			364	88	224	444
			380	/	256	436
		0.05	390	96	228	480
			398	119	234	492
			410	116	202	498
		0.005	288	79	224	480
			280	81	216	468
			296	83	244	440
	4-MBC	Dose (mg/ml)	TA97	TA98	TA100	TA102
			colonies	colonies	colonies	colonies
		100 (DMSO)	120	28	110	212
			144	34	128	248
			139	31	128	218
		0 (DMSO)	156	27	140	216
			147	39	142	228
			164	37	148	234
		25	186	40	198	336
			188	39	194	336
			188	38	214	362
		5	182	57	244	532
			190	51	218	474
			190	52	212	522
		0.5	308	99	180	328
			292	96	198	316
			304	81	200	316
		0.05	306	100	186	1048
			300	91	200	1088
			322	97	224	1080
		0.005	346	77	224	790
			334	67	212	720
			360	83	220	740
	BP-6+4-MBC	Dose (mg/ml)	TA97	TA98	TA100	TA102
			colonies	colonies	colonies	colonies
		100 (DMSO)	120	28	110	212
			144	34	128	248
			139	31	128	218
		0 (DMSO)	156	27	140	216
			147	39	142	228
			164	37	148	234
		1	148	52	170	378
			152	42	174	394
			158	48	180	400
		0.5	148	48	186	392
			154	56	182	392
			157	47	182	398
		0.1	156	62	208	338
			160	64	190	326
			163	60	210	328
		0.01	202	56	208	338
			192	54	204	358
			206	49	211	352
		0.001	242	66	238	388
			236	72	254	364
			248	73	242	368
	BP-6+BP-8+4-MBC	Dose (mg/ml)	TA97	TA98	TA100	TA102
			colonies	colonies	colonies	colonies
		100 (DMSO)	120	28	110	212
			144	34	128	248
			139	31	128	218
		0 (DMSO)	156	27	140	216
			147	39	142	228
			164	37	148	234
		1	160	66	122	306
			166	64	120	284
			167	58	124	286
		0.5	140	52	174	342
			126	48	174	366
			128	44	178	360
		0.1	156	48	190	406
			160	54	211	386
			163	48	202	392
		0.01	202	58	226	394
			192	52	230	398
			190	50	242	408
		0.001	242	64	198	348
			236	68	212	368
			244	58	210	372
